# Supplementary material for: A social determinants of health survey in an Appalachian East Tennessee Medical Center: Initial findings and correlations with physical and emotional states of health
Source: PLoS One. 2025 Oct 9;20(10):e0332087. doi: 10.1371/journal.pone.0332087 (PMC12510578; doi:10.1371/journal.pone.0332087)
Supplement: S1 File — (XLSX) [file pone.0332087.s004.xlsx]

## Sheet: SDoHExcelDatabaseNovember2024
interviewer	study_id	admission_type	age	marital_status	marital_status_binary	environment	other_setting_environment	environment_cat_binary	gender	race	hispanic_latino	b1_have_health_insur	b2_hcoverage_byemployer	b2_hcoverage_self	b2_hcoverage_medicare	b2_hcoverage_supp_medicare	b2_hcoverage_medicaid	b2_coverage_other	b2_other_insur_detail	b2_cat_otherinsur_cat	b2_newcat_private_public_ins	b3_1_visit_er_pastyr	b3_2_visit_hdept_chc_pastyr	b3_3_visit_urgcare_wclinic_pastyr	b3_4_visit_outpatientclin_pastyr	b3_5_visit_privatedoc_pastyr	b3_6_visit_other_hplaces_pastyr	b3_6_other_hplace_detail	b3_7_no_hc_visit_pastyr	b4_most_visited_hplace	b4_other_hplace_most_visited	b5_have_regular_doc	b6_last_visit_rtcheckup	routine_chekup_2lvl	b7_nodocseen_2yrs	b8_1_money_barr_nodr_2yr	b8_2_transport_barr_nodr_2yr	b8_3_distance_barr_nodr_2yr	b8_4_worksched_barr_nodr_2yr	b8_5_childdepencare_barr_nodr_2yr	b8_6_other_barr_nodr_2yr	b8_9_na_nodr_2yr	b8_otherbarr_nodr_2yr	b8_cat_otherbarr_nodr_2yr	b1_score_have_hinsur	b4_score_most_visited_hplace	b5_score_have_regular_doc	b6_score_last_visit_rtcheckup	b7_score_nodocseen_2yrs
4	241	1	55	4	1	3		1	1	2	0	2	9	9	9	9	9	9		#NULL!	9	1	0	0	0	1	0		0	1		1	1	1	1	1	0	0	0	0	1	0	Abusive husband did not let me go to the doctor	6	1	1	0	0	1
4	136	1	63	1	1	2		2	2	2	0	2	9	9	9	9	9	9		#NULL!	9	0	1	0	0	0	0		0	2		1	1	1	1	1	0	0	0	0	1	0	Lack of trust in Cherokee doctors	5	1	0	0	0	1
3	45	1	65	2	2	2		2	1	2	0	1	1	0	0	0	0	0	Blue Cross Blue Shield	#NULL!	2	1	1	0	1	1	0		0	1		1	1	1	1	0	0	0	0	0	1	0	sick	2	0	1	0	0	1
3	83	1	62	4	1	1		1	1	3	0	1	0	0	0	0	1	0	TennCare	#NULL!	1	0	0	1	0	0	0		0	3		2	9	9	1	0	1	1	0	0	1	0	in a controlled situation	2	0	0	1	#NULL!	1
4	248	1	67	1	1	3		1	1	2	0	1	1	0	1	1	0	0		#NULL!	1	1	0	1	1	1	0		0	5		1	1	1	1	0	0	0	0	0	1	0	Health issues. I could not go and drive. I had to cancel the appointments several times.	2	0	0	0	0	1
3	56	1	77	2	2	2		2	2	2	0	1	0	0	1	0	0	1	Can't recall	8	1	1	0	1	1	1	0		0	1		2	5	2	1	0	0	0	0	0	1	0	Too sick to go	2	0	1	1	1	1
3	93	1	72	2	2	3		1	2	2	0	1	0	0	1	0	0	1	Federal Blue Cross Blue Shield	5	1	1	0	0	0	1	0		0	5		1	1	1	2	#NULL!	#NULL!	#NULL!	#NULL!	#NULL!	#NULL!	#NULL!		#NULL!	0	0	0	0	0
4	126	2	41	2	2	2		2	2	2	0	1	1	0	0	0	0	0		#NULL!	2	1	0	0	0	1	0		0	5		1	1	1	2	#NULL!	#NULL!	#NULL!	#NULL!	#NULL!	#NULL!	#NULL!		#NULL!	0	0	0	0	0
4	162	2	60	2	2	2		2	2	2	0	1	0	0	0	0	0	1	Marketplace BCBS	3	2	0	0	0	1	1	0		0	5		2	4	2	2	#NULL!	#NULL!	#NULL!	#NULL!	#NULL!	#NULL!	#NULL!		#NULL!	0	0	1	1	0
3	57	1	66	2	2	3		1	1	2	0	1	0	0	1	1	0	0	POMCO/teacher's retirement	#NULL!	1	1	0	1	0	1	0		0	1		1	1	1	2	#NULL!	#NULL!	#NULL!	#NULL!	#NULL!	#NULL!	#NULL!		#NULL!	0	1	0	0	0
3	106	1	64	2	2	2		2	2	2	0	1	1	0	0	0	0	1		#NULL!	2	1	0	0	1	0	0		0	4		1	1	1	2	#NULL!	#NULL!	#NULL!	#NULL!	#NULL!	#NULL!	#NULL!		#NULL!	0	0	0	0	0
3	65	1	55	2	2	2		2	1	2	0	1	0	0	1	1	0	0	Humana	#NULL!	1	1	0	1	1	1	0		0	5		1	1	1	2	#NULL!	#NULL!	#NULL!	#NULL!	#NULL!	#NULL!	#NULL!		#NULL!	0	0	0	0	0
4	216	1	72	2	2	2		2	2	2	0	1	0	0	1	1	0	0		#NULL!	1	0	0	1	0	1	0		0	5		1	1	1	2	#NULL!	#NULL!	#NULL!	#NULL!	#NULL!	#NULL!	#NULL!		#NULL!	0	0	0	0	0
3	85	1	66	5	1	1		1	1	2	0	1	0	0	1	0	0	0		#NULL!	1	1	0	0	0	1	0		0	5		1	1	1	1	0	0	0	0	0	1	0	no appt available when I needed it	1	0	0	0	0	1
3	102	1	71	2	2	1		1	2	2	0	1	0	1	0	0	0	0		#NULL!	2	1	1	0	1	1	0		0	5		1	1	1	2	#NULL!	#NULL!	#NULL!	#NULL!	#NULL!	#NULL!	#NULL!		#NULL!	0	0	0	0	0
3	95	1	68	2	2	1		1	1	2	0	1	0	0	1	1	0	0		#NULL!	1	1	0	0	1	1	0	PT outpatient	0	5		1	1	1	1	0	0	0	0	0	1	0	needed to see neurology, due to availability could only see an NP	3	0	0	0	0	1
1	3	1	83	2	2	2		2	1	3	0	1	0	1	1	0	0	0		#NULL!	1	1	0	0	1	0	0		0	4		1	1	1	2	#NULL!	#NULL!	#NULL!	#NULL!	#NULL!	#NULL!	#NULL!		#NULL!	0	0	0	0	0
4	123	2	19	1	1	2		2	1	2	0	1	1	0	0	0	0	0		#NULL!	2	1	0	0	0	1	0		0	5		1	1	1	1	0	0	0	0	0	1	0	Couldn't reach the regular doctor	3	0	0	0	0	1
3	43	1	66	2	2	3		1	1	2	0	1	0	0	1	1	0	0	POMCO, Humana stand alone	#NULL!	1	1	0	0	0	1	0	UT office/Pellissippi	0	5		1	1	1	1	0	0	0	0	0	1	0	Didn't have appointment	1	0	0	0	0	1
4	181	1	49	1	1	1		1	1	1	0	2	9	9	9	9	9	9		#NULL!	9	1	1	1	0	0	0		0	1		1	1	1	1	1	1	1	0	0	0	0		#NULL!	1	1	0	0	1
3	66	1	28	1	1	1		1	1	2	0	2	9	9	9	9	9	9		#NULL!	9	1	0	0	0	1	0	dentist	0	5		2	1	1	1	1	0	0	0	0	1	0	no health insurance	99	1	0	1	0	1
3	87	1	51	2	2	2		2	1	2	0	1	0	0	1	1	0	0	BlueCross BlueShield	#NULL!	1	1	0	1	0	1	0		0	3		1	1	1	1	0	0	0	0	0	1	0	had to wait longer than I would like	1	0	0	0	0	1
4	124	2	57	3	2	1		1	1	2	0	1	0	0	1	1	0	0		#NULL!	1	0	0	1	0	1	0		0	5		1	1	1	1	0	0	0	0	0	1	0	No appointment available	1	0	0	0	0	1
4	239	1	74	2	2	2		2	1	2	0	1	0	0	1	0	0	0		#NULL!	1	1	0	0	0	1	0		0	5		1	1	1	1	0	0	0	0	0	1	0	Appointments were not available, very long wit times	1	0	0	0	0	1
5	186	1	39	1	1	3		1	2	2	0	2	9	9	9	9	9	9		#NULL!	9	1	0	1	1	1	1	Hospital inpatient	0	6	Hospital inpatient	2	1	1	1	1	0	0	0	0	0	0		#NULL!	1	0	1	0	1
4	231	1	49	4	1	2		2	2	2	0	2	9	9	9	9	9	9		#NULL!	9	0	0	0	0	0	0		1	9		1	5	2	1	1	0	0	0	0	1	0	Lack of insurance	99	1	#NULL!	0	1	1
4	204	1	71	1	1	3		1	2	2	0	1	0	0	0	0	1	0		#NULL!	1	1	1	0	0	0	0		0	1		1	3	2	2	#NULL!	#NULL!	#NULL!	#NULL!	#NULL!	#NULL!	#NULL!		#NULL!	0	1	0	1	0
4	203	1	66	1	1	1		1	2	2	0	1	0	0	1	0	0	0		#NULL!	1	1	0	0	0	0	0		0	1		1	1	1	2	#NULL!	#NULL!	#NULL!	#NULL!	#NULL!	#NULL!	#NULL!		#NULL!	0	1	0	0	0
4	213	1	21	1	1	3		1	1	2	0	1	0	0	0	0	1	0		#NULL!	1	1	1	0	0	0	0		0	1		1	2	1	2	#NULL!	#NULL!	#NULL!	#NULL!	#NULL!	#NULL!	#NULL!		#NULL!	0	1	0	0	0
4	139	1	65	1	1	1		1	2	3	1	1	0	0	1	1	0	0		#NULL!	1	1	0	0	1	1	0		0	5		1	1	1	2	#NULL!	#NULL!	#NULL!	#NULL!	#NULL!	#NULL!	#NULL!		#NULL!	0	0	0	0	0
4	245	1	54	2	2	2		2	2	2	0	1	0	1	1	0	0	0		#NULL!	1	1	0	1	1	1	0		0	1		1	1	1	2	#NULL!	#NULL!	#NULL!	#NULL!	#NULL!	#NULL!	#NULL!		#NULL!	0	1	0	0	0
4	212	1	67	4	1	2		2	1	2	0	1	0	0	1	1	0	0		#NULL!	1	1	0	1	0	1	0		0	5		1	1	1	1	0	0	1	0	0	1	0	Appointments were not available	1	0	0	0	0	1
2	111	1	73	5	1	2		2	1	2	0	1	0	0	1	1	0	0		#NULL!	1	1	0	0	0	1	0		0	5		1	1	1	1	0	1	0	0	0	0	0		#NULL!	0	0	0	0	1
1	8	1	65	5	1	2		2	1	2	0	1	0	0	1	0	1	0	Amerigroup	#NULL!	1	1	0	0	0	1	0		0	5		1	3	2	2	#NULL!	#NULL!	#NULL!	#NULL!	#NULL!	#NULL!	#NULL!		#NULL!	0	0	0	1	0
4	195	1	55	2	2	3		1	1	2	0	1	0	0	1	1	0	0		#NULL!	1	1	0	1	0	1	0		0	5		1	1	1	2	#NULL!	#NULL!	#NULL!	#NULL!	#NULL!	#NULL!	#NULL!		#NULL!	0	0	0	0	0
3	63	1	46	4	1	2		2	2	2	0	1	0	0	0	0	1	0	Amerigroup	#NULL!	1	1	1	0	0	0	0		0	1		2	1	1	2	#NULL!	#NULL!	#NULL!	#NULL!	#NULL!	#NULL!	#NULL!		#NULL!	0	1	1	0	0
4	202	1	73	4	1	2		2	1	2	0	1	0	0	1	0	1	0		#NULL!	1	1	0	0	1	1	0		0	5		1	1	1	2	#NULL!	#NULL!	#NULL!	#NULL!	#NULL!	#NULL!	#NULL!		#NULL!	0	0	0	0	0
3	44	1	51	4	1	1		1	2	2	0	1	0	0	0	0	1	0	Blue Cross Blue Shield	#NULL!	1	1	0	0	0	1	0	Specialists	0	5		1	1	1	2	#NULL!	#NULL!	#NULL!	#NULL!	#NULL!	#NULL!	#NULL!		#NULL!	0	0	0	0	0
4	243	1	60	1	1	3		1	2	2	0	1	0	0	0	0	1	0		#NULL!	1	0	0	0	0	1	0		0	5		1	1	1	2	#NULL!	#NULL!	#NULL!	#NULL!	#NULL!	#NULL!	#NULL!		#NULL!	0	0	0	0	0
3	103	1	72	2	2	3		1	2	2	0	1	1	0	1	0	0	0		#NULL!	1	1	0	1	0	1	0		0	3		1	2	1	1	0	0	0	0	0	1	0	covid interrupted ability to get appointments	4	0	0	0	0	1
4	233	1	72	1	1	2		2	1	2	0	1	0	0	1	0	0	0		#NULL!	1	1	0	1	1	1	0		0	1		1	1	1	2	#NULL!	#NULL!	#NULL!	#NULL!	#NULL!	#NULL!	#NULL!		#NULL!	0	1	0	0	0
4	210	1	87	2	2	3		1	1	2	0	1	0	0	1	0	0	0		#NULL!	1	0	0	0	0	1	0		0	5		1	1	1	2	#NULL!	#NULL!	#NULL!	#NULL!	#NULL!	#NULL!	#NULL!		#NULL!	0	0	0	0	0
3	109	1	47	1	1	2		2	2	1	0	2	9	9	9	9	9	9		#NULL!	9	0	0	0	0	0	0		1	9		2	1	1	2	#NULL!	#NULL!	#NULL!	#NULL!	#NULL!	#NULL!	#NULL!		#NULL!	1	#NULL!	1	0	0
3	101	1	58	3	2	2		2	1	2	0	1	0	0	1	0	1	0	BlueCare QMB	#NULL!	1	1	0	0	0	1	0		0	5		1	4	2	2	#NULL!	#NULL!	#NULL!	#NULL!	#NULL!	#NULL!	#NULL!		#NULL!	0	0	0	1	0
1	16	1	59	4	1	2		2	1	2	0	1	0	0	1	0	1	0		#NULL!	1	1	0	0	1	1	0		0	1		1	2	1	1	1	0	0	0	0	0	0		#NULL!	0	1	0	0	1
3	47	1	65	2	2	3		1	1	2	0	1	0	0	1	0	0	0		#NULL!	1	1	0	0	1	1	0		0	1		1	1	1	1	0	0	0	0	0	1	0	wait time extensive	1	0	1	0	0	1
4	237	1	74	4	1	3		1	1	2	0	1	0	0	1	0	0	0		#NULL!	1	1	0	0	0	1	0		0	5		1	1	1	2	#NULL!	#NULL!	#NULL!	#NULL!	#NULL!	#NULL!	#NULL!		#NULL!	0	0	0	0	0
1	19	1	91	2	2	3		1	2	2	0	1	0	0	1	1	0	0	United Healthcare	#NULL!	1	1	0	0	0	1	0		0	5		1	1	1	2	#NULL!	#NULL!	#NULL!	#NULL!	#NULL!	#NULL!	#NULL!		#NULL!	0	0	0	0	0
1	14	1	24	1	1	3		1	1	2	0	1	0	0	0	0	1	1	Does not recall 2nd insurance	8	1	1	0	0	0	1	0		0	5		1	1	1	2	#NULL!	#NULL!	#NULL!	#NULL!	#NULL!	#NULL!	#NULL!		#NULL!	0	0	0	0	0
4	190	1	53	1	1	2		2	2	2	0	1	1	0	0	0	0	0		#NULL!	2	1	0	0	0	1	0		0	5		1	4	2	2	#NULL!	#NULL!	#NULL!	#NULL!	#NULL!	#NULL!	#NULL!		#NULL!	0	0	0	1	0
3	90	1	38	2	2	1		1	1	2	0	1	0	0	1	1	0	0	Humana	#NULL!	1	1	0	1	1	1	0		0	5		1	1	1	1	1	0	0	0	0	0	0		#NULL!	0	0	0	0	1
4	137	1	60	2	2	3		1	1	2	0	1	1	0	0	0	0	0		#NULL!	2	1	0	0	0	0	0		0	1		1	1	1	2	#NULL!	#NULL!	#NULL!	#NULL!	#NULL!	#NULL!	#NULL!		#NULL!	0	1	0	0	0
4	143	1	69	2	2	2		2	2	2	0	1	1	0	1	0	0	0		#NULL!	1	1	0	0	0	1	0		0	5		1	1	1	1	0	0	0	0	0	1	0	No appointment available	1	0	0	0	0	1
3	41	1	62	4	1	2		2	1	2	0	1	0	0	1	0	1	0		#NULL!	1	1	0	0	0	0	0		0	1		2	4	2	2	#NULL!	#NULL!	#NULL!	#NULL!	#NULL!	#NULL!	#NULL!		#NULL!	0	1	1	1	0
4	154	1	75	4	1	1		1	1	2	0	1	0	0	1	1	0	0		#NULL!	1	1	0	1	1	1	0		0	5		1	1	1	2	#NULL!	#NULL!	#NULL!	#NULL!	#NULL!	#NULL!	#NULL!		#NULL!	0	0	0	0	0
4	246	1	83	2	2	2		2	1	2	0	1	0	0	1	1	0	0		#NULL!	1	0	0	0	0	1	0		0	5		1	1	1	2	#NULL!	#NULL!	#NULL!	#NULL!	#NULL!	#NULL!	#NULL!		#NULL!	0	0	0	0	0
2	003a	1	57	1	1	2		2	2	2	0	2	9	9	9	9	9	9		#NULL!	9	1	0	0	0	0	0		0	1		2	5	2	1	1	0	0	1	0	0	0		#NULL!	1	1	1	1	1
2	40	1	62	2	2	2		2	1	2	0	1	1	0	0	0	0	0		#NULL!	2	1	0	0	0	1	0		0	5		1	1	1	1	0	0	0	0	0	1	0	PCP changed didn't have new one	3	0	0	0	0	1
4	125	2	75	5	1	3		1	1	2	0	1	0	0	1	1	0	0		#NULL!	1	0	0	0	1	1	0		0	5		1	1	1	2	#NULL!	#NULL!	#NULL!	#NULL!	#NULL!	#NULL!	#NULL!		#NULL!	0	0	0	0	0
2	30	1	59	2	2	3		1	1	2	0	1	1	0	0	0	0	0		#NULL!	2	0	0	0	0	1	0		0	5		1	1	1	1	1	0	0	0	1	0	0		#NULL!	0	0	0	0	1
4	218	1	70	2	2	3		1	2	2	0	1	0	0	1	1	0	0		#NULL!	1	1	0	1	0	1	0		0	5		1	1	1	2	#NULL!	#NULL!	#NULL!	#NULL!	#NULL!	#NULL!	#NULL!		#NULL!	0	0	0	0	0
3	80	1	85	5	1	1		1	1	2	0	1	0	0	1	1	0	1	Cigna	#NULL!	1	1	1	0	0	1	0		0	5		1	1	1	2	#NULL!	#NULL!	#NULL!	#NULL!	#NULL!	#NULL!	#NULL!		#NULL!	0	0	0	0	0
4	232	1	72	1	1	3		1	1	2	0	1	0	0	1	1	0	0		#NULL!	1	1	0	0	0	1	0		0	1		1	1	1	2	#NULL!	#NULL!	#NULL!	#NULL!	#NULL!	#NULL!	#NULL!		#NULL!	0	1	0	0	0
3	50	1	59	1	1	4	homeless	9	1	1	0	1	0	0	0	0	0	1	entity care	7	2	1	0	1	0	0	0		0	3		1	1	1	2	#NULL!	#NULL!	#NULL!	#NULL!	#NULL!	#NULL!	#NULL!		#NULL!	0	0	0	0	0
4	238	1	60	2	2	2		2	1	2	0	1	1	0	0	0	0	0		#NULL!	2	0	0	1	0	1	0		0	5		1	1	1	2	#NULL!	#NULL!	#NULL!	#NULL!	#NULL!	#NULL!	#NULL!		#NULL!	0	0	0	0	0
4	209	1	72	2	2	2		2	2	3	1	1	0	0	1	0	0	0		#NULL!	1	1	0	0	0	1	0		0	5		1	1	1	1	0	0	1	0	0	1	0	Appointments for new patients were too long. Newcomer in TN	1	0	0	0	0	1
2	42	1	54	1	1	1		1	2	2	0	1	0	0	1	0	0	0		#NULL!	1	1	0	0	0	0	0		0	1		1	1	1	2	#NULL!	#NULL!	#NULL!	#NULL!	#NULL!	#NULL!	#NULL!		#NULL!	0	1	0	0	0
3	37	1	69	4	1	3		1	1	2	0	1	0	0	1	0	0	0		#NULL!	1	1	1	0	0	1	0		0	5		1	1	1	2	#NULL!	#NULL!	#NULL!	#NULL!	#NULL!	#NULL!	#NULL!		#NULL!	0	0	0	0	0
3	29	1	74	4	1	2		2	2	1	0	2	9	9	9	9	9	9		#NULL!	9	1	0	0	0	0	0		0	1		2	3	2	2	#NULL!	#NULL!	#NULL!	#NULL!	#NULL!	#NULL!	#NULL!		#NULL!	1	1	1	1	0
5	138	1	55	1	1	1		1	2	2	0	2	9	9	9	9	9	9		#NULL!	9	0	1	0	0	0	0		0	2		1	5	2	2	#NULL!	#NULL!	#NULL!	#NULL!	#NULL!	#NULL!	#NULL!		#NULL!	1	0	0	1	0
3	89	1	43	2	2	1		1	2	2	0	1	1	0	0	0	0	1		#NULL!	2	1	0	0	1	1	0		0	4		1	1	1	2	#NULL!	#NULL!	#NULL!	#NULL!	#NULL!	#NULL!	#NULL!		#NULL!	0	0	0	0	0
3	79	1	43	4	1	2		2	1	2	0	1	1	0	0	0	0	1		#NULL!	2	1	1	1	0	1	0		0	5		1	1	1	2	#NULL!	#NULL!	#NULL!	#NULL!	#NULL!	#NULL!	#NULL!		#NULL!	0	0	0	0	0
4	192	1	76	2	2	1		1	1	2	0	1	0	0	1	1	0	0		#NULL!	1	1	0	1	1	1	0		0	4		2	1	1	1	0	0	0	0	0	1	0	Appointments were not available for 6-7 months	1	0	0	1	0	1
1	10	2	72	5	1	1		1	1	2	0	1	0	0	1	0	1	0	Blue Care Plus	#NULL!	1	1	0	1	0	1	0		0	5		1	1	1	2	#NULL!	#NULL!	#NULL!	#NULL!	#NULL!	#NULL!	#NULL!		#NULL!	0	0	0	0	0
4	247	1	66	1	1	1		1	1	2	0	1	0	0	1	0	0	0		#NULL!	1	1	0	1	1	1	0		0	5		1	1	1	1	1	0	0	0	0	0	0		#NULL!	0	0	0	0	1
3	36	1	61	2	2	1		1	2	2	0	1	0	1	0	0	0	0	Disability, Humana Gold	#NULL!	2	1	0	0	0	1	0		0	5	UT	1	1	1	2	#NULL!	#NULL!	#NULL!	#NULL!	#NULL!	#NULL!	#NULL!		#NULL!	0	0	0	0	0
3	49	1	84	5	1	2		2	1	2	0	1	0	0	1	0	0	0		#NULL!	1	0	0	0	0	1	0		0	5		1	1	1	2	#NULL!	#NULL!	#NULL!	#NULL!	#NULL!	#NULL!	#NULL!		#NULL!	0	0	0	0	0
3	54	1	60	2	2	3		1	1	2	0	1	1	0	0	0	0	0		#NULL!	2	1	0	1	0	1	0		0	3		1	1	1	2	#NULL!	#NULL!	#NULL!	#NULL!	#NULL!	#NULL!	#NULL!		#NULL!	0	0	0	0	0
3	105	1	75	5	1	2		2	1	2	0	1	0	0	1	1	0	0	Cigna	#NULL!	1	1	1	1	0	1	0		0	5		1	1	1	2	#NULL!	#NULL!	#NULL!	#NULL!	#NULL!	#NULL!	#NULL!		#NULL!	0	0	0	0	0
1	12	1	73	1	1	2		2	2	2	0	1	0	1	1	0	1	0		#NULL!	1	1	0	1	0	1	0		0	5		1	1	1	2	#NULL!	#NULL!	#NULL!	#NULL!	#NULL!	#NULL!	#NULL!		#NULL!	0	0	0	0	0
3	76	1	92	2	2	2		2	1	2	0	1	0	0	1	1	0	0	Humana Gold	#NULL!	1	1	1	1	0	1	0		0	5		1	1	1	2	#NULL!	#NULL!	#NULL!	#NULL!	#NULL!	#NULL!	#NULL!		#NULL!	0	0	0	0	0
5	155	1	44	2	2	2		2	1	2	0	1	0	0	0	0	1	0		#NULL!	1	1	0	1	1	1	0		0	5		1	1	1	2	#NULL!	#NULL!	#NULL!	#NULL!	#NULL!	#NULL!	#NULL!		#NULL!	0	0	0	0	0
4	221	1	52	2	2	2		2	2	3	0	1	1	0	0	0	0	0		#NULL!	2	0	0	1	1	1	0		0	5		1	1	1	2	#NULL!	#NULL!	#NULL!	#NULL!	#NULL!	#NULL!	#NULL!		#NULL!	0	0	0	0	0
3	88	1	30	2	2	2		2	1	2	0	1	0	0	0	0	1	0	TennCare	#NULL!	1	1	0	0	1	1	0		0	5		1	1	1	1	1	0	0	0	0	1	0	Didn't have health insurance	99	0	0	0	0	1
3	81	1	60	3	2	2		2	1	2	0	1	0	0	1	0	1	0		#NULL!	1	1	0	0	0	0	0		0	5		1	1	1	2	#NULL!	#NULL!	#NULL!	#NULL!	#NULL!	#NULL!	#NULL!		#NULL!	0	0	0	0	0
4	145	1	76	2	2	2		2	2	2	0	1	0	0	1	1	0	0		#NULL!	1	0	0	0	1	1	0		0	5		1	1	1	1	0	0	0	0	0	1	0	No appointment available	1	0	0	0	0	1
1	26	1	73	1	1	3		1	1	2	0	1	0	0	1	1	0	0	POMCO	#NULL!	1	1	0	1	0	1	0		0	5		1	1	1	2	#NULL!	#NULL!	#NULL!	#NULL!	#NULL!	#NULL!	#NULL!		#NULL!	0	0	0	0	0
3	34	1	66	2	2	2		2	1	2	0	1	0	0	1	0	1	0	Humana	#NULL!	1	1	0	0	0	1	1	Therapy/rehab	0	5		1	1	1	2	#NULL!	#NULL!	#NULL!	#NULL!	#NULL!	#NULL!	#NULL!		#NULL!	0	0	0	0	0
4	160	2	28	2	2	3		1	1	2	0	1	1	0	0	0	0	0		#NULL!	2	1	1	1	0	1	0		0	3		1	1	1	1	0	0	0	1	0	1	0	No appointment available	1	0	0	0	0	1
1	4	1	73	5	1	1		1	1	2	0	1	0	0	1	0	1	0		#NULL!	1	1	0	0	1	0	0		0	1		1	1	1	2	#NULL!	#NULL!	#NULL!	#NULL!	#NULL!	#NULL!	#NULL!		#NULL!	0	1	0	0	0
1	18	1	54	4	1	2		2	2	2	0	1	0	0	1	0	1	0		#NULL!	1	1	0	0	1	1	0		0	1		1	1	1	2	#NULL!	#NULL!	#NULL!	#NULL!	#NULL!	#NULL!	#NULL!		#NULL!	0	1	0	0	0
3	84	1	82	2	2	1		1	1	2	0	1	0	0	1	0	0	1	TriCare	2	1	1	0	0	0	1	0		0	5		1	1	1	2	#NULL!	#NULL!	#NULL!	#NULL!	#NULL!	#NULL!	#NULL!		#NULL!	0	0	0	0	0
3	33	1	28	1	1	1		1	2	1	0	1	0	0	1	0	0	0		#NULL!	1	1	0	0	1	0	0		0	1		1	2	1	2	#NULL!	#NULL!	#NULL!	#NULL!	#NULL!	#NULL!	#NULL!		#NULL!	0	1	0	0	0
1	9	1	87	4	1	1		1	1	2	0	1	0	0	1	1	0	0	Blue Cross Blue Shield	#NULL!	1	1	0	0	1	1	0		0	5		1	3	2	2	#NULL!	#NULL!	#NULL!	#NULL!	#NULL!	#NULL!	#NULL!		#NULL!	0	0	0	1	0
3	78	1	39	1	1	3		1	1	1	0	1	0	0	0	0	1	0	Humana	#NULL!	1	0	1	0	0	1	0		0	5		1	1	1	2	#NULL!	#NULL!	#NULL!	#NULL!	#NULL!	#NULL!	#NULL!		#NULL!	0	0	0	0	0
1	2	1	75	4	1	1		1	2	2	0	1	0	0	1	0	1	0	Blue Care Plus	#NULL!	1	1	0	0	1	0	0		0	4		1	1	1	2	#NULL!	#NULL!	#NULL!	#NULL!	#NULL!	#NULL!	#NULL!		#NULL!	0	0	0	0	0
3	94	1	44	3	2	9		9	1	2	0	1	1	0	0	0	1	0	United Health	#NULL!	1	1	0	0	0	1	0		0	5		1	1	1	2	#NULL!	#NULL!	#NULL!	#NULL!	#NULL!	#NULL!	#NULL!		#NULL!	0	0	0	0	0
3	98	1	62	1	1	2		2	2	2	0	1	99	99	99	99	99	99		#NULL!	99	1	0	0	1	1	0		0	5		1	1	1	2	#NULL!	#NULL!	#NULL!	#NULL!	#NULL!	#NULL!	#NULL!		#NULL!	0	0	0	0	0
4	249	1	80	4	1	1		1	2	2	0	1	0	0	1	0	1	0		#NULL!	1	1	0	0	0	1	1	VA clinic	0	6	VA clinic	1	1	1	1	0	1	0	0	0	1	0	I can't drive and living in a nursing home. I need to go VA clinic but appointment times and transportation service schedules are so complicated	#NULL!	0	0	0	0	1
4	128	1	90	5	1	3		1	1	2	0	1	0	1	1	0	0	0		#NULL!	1	1	0	1	0	1	0		0	5		1	2	1	2	#NULL!	#NULL!	#NULL!	#NULL!	#NULL!	#NULL!	#NULL!		#NULL!	0	0	0	0	0
4	179	1	47	2	2	2		2	1	2	0	1	0	0	0	0	1	0		#NULL!	1	1	0	0	0	0	0		0	1		2	3	2	1	1	1	0	0	0	1	0	no insurance at that time	99	0	1	1	1	1
3	48	1	85	5	1	3		1	2	2	0	1	0	0	1	0	0	0	Mutual of Omaha, WellCare	#NULL!	1	1	0	0	1	1	0		0	5		1	1	1	1	0	0	0	0	0	1	0	wait time too long	1	0	0	0	0	1
3	86	1	87	5	1	1		1	1	2	0	1	1	0	1	0	0	0		#NULL!	1	1	1	1	0	1	0		0	5		1	1	1	2	#NULL!	#NULL!	#NULL!	#NULL!	#NULL!	#NULL!	#NULL!		#NULL!	0	0	0	0	0
1	11	1	75	4	1	3		1	1	2	0	1	0	0	1	1	0	0		#NULL!	1	1	0	0	0	1	0		0	5		1	1	1	1	0	0	0	0	0	1	0	No answer at office number when called	1	0	0	0	0	1
3	72	1	84	1	1	1		1	2	1	0	1	0	0	1	0	1	0	United Healthcare	#NULL!	1	1	1	0	0	1	0		0	5		1	1	1	2	#NULL!	#NULL!	#NULL!	#NULL!	#NULL!	#NULL!	#NULL!		#NULL!	0	0	0	0	0
4	172	2	65	4	1	2		2	1	2	0	1	1	1	0	0	0	0		#NULL!	2	1	0	0	1	1	0		0	5		2	4	2	2	#NULL!	#NULL!	#NULL!	#NULL!	#NULL!	#NULL!	#NULL!		#NULL!	0	0	1	1	0
4	197	1	80	2	2	3		1	2	2	0	1	0	0	1	1	0	0		#NULL!	1	1	0	0	0	1	0		0	5		1	1	1	2	#NULL!	#NULL!	#NULL!	#NULL!	#NULL!	#NULL!	#NULL!		#NULL!	0	0	0	0	0
4	147	1	67	2	2	2		2	2	2	0	1	0	0	0	0	1	0		#NULL!	1	1	0	0	0	1	0		0	5		1	1	1	2	#NULL!	#NULL!	#NULL!	#NULL!	#NULL!	#NULL!	#NULL!		#NULL!	0	0	0	0	0
4	220	1	63	2	2	1		1	2	1	0	1	0	0	0	0	1	0		#NULL!	1	0	0	0	0	1	0		0	5		1	2	1	2	#NULL!	#NULL!	#NULL!	#NULL!	#NULL!	#NULL!	#NULL!		#NULL!	0	0	0	0	0
3	92	1	78	2	2	2		2	2	2	0	1	0	0	1	0	0	0		#NULL!	1	1	1	1	0	1	0	Specialists	0	5		1	1	1	2	#NULL!	#NULL!	#NULL!	#NULL!	#NULL!	#NULL!	#NULL!		#NULL!	0	0	0	0	0
4	159	2	79	5	1	1		1	1	2	0	1	0	0	1	1	0	0		#NULL!	1	0	0	0	0	1	0		0	5		1	1	1	2	#NULL!	#NULL!	#NULL!	#NULL!	#NULL!	#NULL!	#NULL!		#NULL!	0	0	0	0	0
3	61	1	70	5	1	1		1	2	2	0	1	0	0	1	0	0	0		#NULL!	1	1	0	0	0	1	0		0	5		1	1	1	2	#NULL!	#NULL!	#NULL!	#NULL!	#NULL!	#NULL!	#NULL!		#NULL!	0	0	0	0	0
2	008a	2	74	4	1	1		1	1	1	0	1	0	0	1	1	0	0		#NULL!	1	1	0	0	1	0	0		0	1		1	1	1	2	#NULL!	#NULL!	#NULL!	#NULL!	#NULL!	#NULL!	#NULL!		#NULL!	0	1	0	0	0
3	97	1	55	2	2	2		2	2	2	0	1	0	0	1	1	0	0	Humana	#NULL!	1	0	0	0	0	1	0		0	5		1	1	1	1	0	0	0	0	0	1	0	COVID	4	0	0	0	0	1
2	71	1	47	1	1	2		2	2	2	0	1	99	99	99	99	99	99		#NULL!	99	1	0	0	0	0	0		0	1		2	1	1	1	1	0	0	0	0	1	0	no insurance at time	99	0	1	1	0	1
3	60	1	77	5	1	1		1	2	2	0	1	0	0	1	1	0	0	BlueCare Plus	#NULL!	1	1	0	0	0	1	0		0	5		1	1	1	2	#NULL!	#NULL!	#NULL!	#NULL!	#NULL!	#NULL!	#NULL!		#NULL!	0	0	0	0	0
4	228	1	28	4	1	2		2	1	3	0	1	0	0	0	0	1	0		#NULL!	1	1	0	1	1	1	0		0	5		1	1	1	1	1	0	0	0	0	0	0		#NULL!	0	0	0	0	1
3	35	1	83	5	1	2		2	1	1	0	1	0	0	1	1	0	0	Blue Cross	#NULL!	1	1	0	0	0	1	0		0	5	UT	1	1	1	2	#NULL!	#NULL!	#NULL!	#NULL!	#NULL!	#NULL!	#NULL!		#NULL!	0	0	0	0	0
4	144	1	33	2	2	2		2	1	2	0	1	0	0	0	0	1	0		#NULL!	1	1	0	1	0	1	0		0	1		2	4	2	2	#NULL!	#NULL!	#NULL!	#NULL!	#NULL!	#NULL!	#NULL!		#NULL!	0	1	1	1	0
4	227	1	38	4	1	3		1	2	3	0	1	0	0	0	0	1	0		#NULL!	1	0	0	0	0	0	0		1	9		2	5	2	1	1	1	0	0	0	0	0		#NULL!	0	#NULL!	1	1	1
4	188	1	23	1	1	2		2	1	3	1	1	1	0	0	0	0	0		#NULL!	2	1	1	1	0	1	0		0	1		2	3	2	2	#NULL!	#NULL!	#NULL!	#NULL!	#NULL!	#NULL!	#NULL!		#NULL!	0	1	1	1	0
1	24	2	82	4	1	3		1	1	2	0	1	0	0	1	1	0	0		#NULL!	1	1	0	0	0	1	0		0	5		1	1	1	2	#NULL!	#NULL!	#NULL!	#NULL!	#NULL!	#NULL!	#NULL!		#NULL!	0	0	0	0	0
4	193	1	60	2	2	1		1	2	1	0	1	0	0	1	1	0	0		#NULL!	1	1	1	0	0	1	0		0	5		1	1	1	2	#NULL!	#NULL!	#NULL!	#NULL!	#NULL!	#NULL!	#NULL!		#NULL!	0	0	0	0	0
3	62	1	70	2	2	3		1	2	2	0	1	0	0	1	1	0	0	comprehensive	#NULL!	1	1	0	1	1	1	0		0	5		1	1	1	2	#NULL!	#NULL!	#NULL!	#NULL!	#NULL!	#NULL!	#NULL!		#NULL!	0	0	0	0	0
2	002a	1	71	5	1	2		2	1	2	0	1	0	0	1	1	0	0		#NULL!	1	1	0	0	0	1	0		0	5		1	1	1	1	1	1	1	0	0	0	0		#NULL!	0	0	0	0	1
3	27	1	66	2	2	2		2	1	2	0	1	0	0	1	1	0	0	POMCO	#NULL!	1	1	0	1	0	1	0		0	3		1	1	1	1	0	0	0	0	0	1	0	Doctor's office wouldn't see me	1	0	0	0	0	1
1	5	1	94	5	1	1		1	1	2	0	1	0	0	1	1	0	0		#NULL!	1	1	0	0	0	0	0		0	1		1	1	1	1	0	0	0	0	0	1	0	Due to being infected with COVID	4	0	1	0	0	1
3	31	1	89	2	2	1		1	2	2	0	1	0	0	1	1	0	0	United Healthcare	#NULL!	1	1	0	0	0	1	0		0	5	Dermatologist	1	1	1	2	#NULL!	#NULL!	#NULL!	#NULL!	#NULL!	#NULL!	#NULL!		#NULL!	0	0	0	0	0
4	168	2	67	2	2	2		2	1	2	0	1	1	0	1	0	0	0		#NULL!	1	1	0	0	0	1	0		0	5		1	1	1	2	#NULL!	#NULL!	#NULL!	#NULL!	#NULL!	#NULL!	#NULL!		#NULL!	0	0	0	0	0
4	141	1	71	2	2	2		2	1	3	0	1	0	0	1	1	0	0		#NULL!	1	1	0	1	1	1	0		0	5		1	1	1	1	0	0	0	0	0	1	0	No appointment available	1	0	0	0	0	1
3	91	1	57	5	1	1		1	1	1	0	1	0	0	1	0	1	0	WellCare	#NULL!	1	1	0	0	0	1	0		0	1		1	1	1	2	#NULL!	#NULL!	#NULL!	#NULL!	#NULL!	#NULL!	#NULL!		#NULL!	0	1	0	0	0
1	13	1	57	2	2	1		1	2	2	0	1	0	1	0	0	0	0	Blue Cross Blue Shield	#NULL!	2	1	0	0	0	1	0		0	5		1	1	1	2	#NULL!	#NULL!	#NULL!	#NULL!	#NULL!	#NULL!	#NULL!		#NULL!	0	0	0	0	0
4	240	1	58	2	2	3		1	1	2	0	1	0	0	1	1	0	0		#NULL!	1	0	0	0	0	1	1	Dialysis center	0	6	Dialysis center	1	1	1	2	#NULL!	#NULL!	#NULL!	#NULL!	#NULL!	#NULL!	#NULL!		#NULL!	0	0	0	0	0
4	185	1	82	2	2	1		1	2	2	0	1	0	0	1	1	0	0		#NULL!	1	1	0	1	1	1	0		0	5		1	1	1	1	0	0	0	0	0	1	0	Appointments were not available, follow-up appointment times were long	1	0	0	0	0	1
4	206	1	73	1	1	1		1	2	2	0	2	9	9	9	9	9	9		#NULL!	9	0	0	0	0	0	0		1	9		2	5	2	2	#NULL!	#NULL!	#NULL!	#NULL!	#NULL!	#NULL!	#NULL!		#NULL!	1	#NULL!	1	1	0
4	152	1	75	2	2	3		1	2	2	0	1	0	0	1	0	0	0		#NULL!	1	1	0	0	0	1	0		0	5		1	2	1	2	#NULL!	#NULL!	#NULL!	#NULL!	#NULL!	#NULL!	#NULL!		#NULL!	0	0	0	0	0
4	230	1	49	1	1	3		1	2	2	0	1	0	0	0	0	1	0		#NULL!	1	1	0	0	0	1	0		0	1		2	5	2	2	#NULL!	#NULL!	#NULL!	#NULL!	#NULL!	#NULL!	#NULL!		#NULL!	0	1	1	1	0
4	207	1	81	5	1	1		1	1	2	0	1	0	0	1	1	0	0		#NULL!	1	1	0	0	1	1	0		0	5		1	1	1	2	#NULL!	#NULL!	#NULL!	#NULL!	#NULL!	#NULL!	#NULL!		#NULL!	0	0	0	0	0
2	001a	1	68	2	2	3		1	1	2	0	1	1	0	1	0	0	0		#NULL!	1	1	0	1	0	1	0		0	3		1	4	2	2	#NULL!	#NULL!	#NULL!	#NULL!	#NULL!	#NULL!	#NULL!		#NULL!	0	0	0	1	0
4	226	1	51	2	2	3		1	1	2	0	1	1	0	0	0	0	0		#NULL!	2	0	0	0	0	1	0		0	5		1	1	1	2	#NULL!	#NULL!	#NULL!	#NULL!	#NULL!	#NULL!	#NULL!		#NULL!	0	0	0	0	0
4	214	1	41	2	2	3		1	2	3	0	1	1	0	0	0	0	0		#NULL!	2	1	0	1	0	1	0		0	5		1	1	1	2	#NULL!	#NULL!	#NULL!	#NULL!	#NULL!	#NULL!	#NULL!		#NULL!	0	0	0	0	0
1	15	1	66	5	1	1		1	1	2	0	1	0	0	1	0	0	0		#NULL!	1	1	0	0	0	1	0		0	5		1	1	1	2	#NULL!	#NULL!	#NULL!	#NULL!	#NULL!	#NULL!	#NULL!		#NULL!	0	0	0	0	0
3	82	1	81	2	2	2		2	1	2	0	1	0	0	1	0	0	1	Federal Blue Cross, TriCare	2	1	1	0	1	0	1	0		0	5		1	1	1	2	#NULL!	#NULL!	#NULL!	#NULL!	#NULL!	#NULL!	#NULL!		#NULL!	0	0	0	0	0
4	165	2	63	2	2	1		1	2	2	0	1	0	1	0	0	0	0		#NULL!	2	0	0	1	1	1	0		0	5		1	1	1	2	#NULL!	#NULL!	#NULL!	#NULL!	#NULL!	#NULL!	#NULL!		#NULL!	0	0	0	0	0
4	242	1	68	1	1	1		1	2	1	0	1	0	0	1	0	0	0		#NULL!	1	0	0	0	0	0	0		1	9		2	5	2	2	#NULL!	#NULL!	#NULL!	#NULL!	#NULL!	#NULL!	#NULL!		#NULL!	0	#NULL!	1	1	0
4	205	1	68	2	2	1		1	1	1	0	1	0	0	1	0	0	0		#NULL!	1	1	0	0	0	1	0		0	5		1	1	1	1	0	0	0	0	0	1	0	Appointments were not available	1	0	0	0	0	1
4	175	2	38	1	1	2		2	1	2	0	1	0	0	0	0	1	0		#NULL!	1	1	0	0	1	1	0		0	5		1	1	1	2	#NULL!	#NULL!	#NULL!	#NULL!	#NULL!	#NULL!	#NULL!		#NULL!	0	0	0	0	0
4	127	2	73	4	1	1		1	1	2	0	1	0	0	1	1	0	0		#NULL!	1	1	0	0	0	1	0		0	5		1	1	1	2	#NULL!	#NULL!	#NULL!	#NULL!	#NULL!	#NULL!	#NULL!		#NULL!	0	0	0	0	0
4	189	1	53	4	1	2		2	2	2	0	1	0	0	0	0	1	0		#NULL!	1	1	0	0	0	0	0		0	1		2	5	2	1	1	0	1	0	0	0	0		#NULL!	0	1	1	1	1
4	149	1	27	2	2	1		1	1	2	0	1	1	0	0	0	0	0		#NULL!	2	1	0	1	0	1	0		0	5		1	1	1	2	#NULL!	#NULL!	#NULL!	#NULL!	#NULL!	#NULL!	#NULL!		#NULL!	0	0	0	0	0
4	194	1	72	2	2	2		2	2	2	0	1	0	0	1	0	0	0		#NULL!	1	0	0	1	0	1	0		0	5		1	2	1	1	1	1	0	0	0	0	0		#NULL!	0	0	0	0	1
1	23	1	58	2	2	1		1	2	2	0	1	1	0	0	0	0	0		#NULL!	2	1	0	1	1	1	0		0	5		1	1	1	1	1	0	0	1	0	0	0		#NULL!	0	0	0	0	1
4	196	1	55	4	1	2		2	2	2	0	1	0	0	0	0	1	0	AARP UHC Disability	#NULL!	1	1	0	0	0	0	0		0	1		1	2	1	1	0	1	0	0	0	1	0	Appointments were limited due to COVID-19. Only telehealthw as open for appointments. It wasn't convenient. I could not reach my doctor at the right time.	3	0	1	0	0	1
3	77	1	95	5	1	1		1	1	1	0	1	0	0	1	1	0	0	United Healthcare/Cigna Medicare	#NULL!	1	1	0	1	1	0	0	IMC	0	3		2	1	1	2	#NULL!	#NULL!	#NULL!	#NULL!	#NULL!	#NULL!	#NULL!		#NULL!	0	0	1	0	0
4	153	1	44	4	1	1		1	1	1	0	1	1	0	0	0	0	0		#NULL!	2	0	0	0	0	1	0		0	5		1	2	1	2	#NULL!	#NULL!	#NULL!	#NULL!	#NULL!	#NULL!	#NULL!		#NULL!	0	0	0	0	0
1	7	1	84	4	1	2		2	1	2	0	1	0	0	1	1	0	0		#NULL!	1	1	0	0	0	1	0		0	5		1	1	1	2	#NULL!	#NULL!	#NULL!	#NULL!	#NULL!	#NULL!	#NULL!		#NULL!	0	0	0	0	0
4	235	1	73	2	2	2		2	2	2	0	1	0	0	1	1	0	0		#NULL!	1	1	0	0	0	1	0		0	1		1	1	1	2	#NULL!	#NULL!	#NULL!	#NULL!	#NULL!	#NULL!	#NULL!		#NULL!	0	1	0	0	0
1	6	1	41	2	2	1		1	2	1	0	2	9	9	9	9	9	9		#NULL!	9	1	0	0	0	0	0		0	1		2	4	2	1	1	0	0	0	0	0	0		#NULL!	1	1	1	1	1
3	100	1	74	4	1	1		1	1	2	0	1	0	0	1	0	0	0	regular coverage	#NULL!	1	1	1	0	1	1	0		0	5		1	9	9	9	#NULL!	#NULL!	#NULL!	#NULL!	#NULL!	#NULL!	#NULL!		#NULL!	0	0	0	#NULL!	#NULL!
4	122	1	71	2	2	3		1	1	2	0	1	0	0	1	1	0	0		#NULL!	1	1	0	0	0	1	0		0	5		1	1	1	2	#NULL!	#NULL!	#NULL!	#NULL!	#NULL!	#NULL!	#NULL!		#NULL!	0	0	0	0	0
4	151	1	59	2	2	1		1	2	2	0	1	0	0	0	0	0	1	VA	1	1	1	0	0	0	1	0		0	5		1	1	1	2	#NULL!	#NULL!	#NULL!	#NULL!	#NULL!	#NULL!	#NULL!		#NULL!	0	0	0	0	0
4	150	1	50	1	1	2		2	1	3	1	1	0	0	1	0	0	0		#NULL!	1	1	0	0	0	1	0		0	5		1	1	1	2	#NULL!	#NULL!	#NULL!	#NULL!	#NULL!	#NULL!	#NULL!		#NULL!	0	0	0	0	0
4	163	1	46	1	1	1		1	1	2	0	1	0	0	0	0	1	0		#NULL!	1	0	0	0	0	1	0		0	5		1	1	1	2	#NULL!	#NULL!	#NULL!	#NULL!	#NULL!	#NULL!	#NULL!		#NULL!	0	0	0	0	0
4	161	2	62	4	1	2		2	2	2	0	1	0	0	0	0	0	1	Marketplace United Heathcare	3	2	0	0	0	0	1	0		0	5		1	1	1	2	#NULL!	#NULL!	#NULL!	#NULL!	#NULL!	#NULL!	#NULL!		#NULL!	0	0	0	0	0
4	130	2	70	4	1	2		2	1	2	0	1	0	0	1	1	0	0		#NULL!	1	1	1	1	1	1	0		0	3		1	1	1	2	#NULL!	#NULL!	#NULL!	#NULL!	#NULL!	#NULL!	#NULL!		#NULL!	0	0	0	0	0
2	46	1	50	4	1	1		1	1	3	0	1	0	0	0	0	1	0		#NULL!	1	1	1	0	0	0	0		0	1		2	4	2	1	1	0	0	0	0	0	0		#NULL!	0	1	1	1	1
2	004a	2	57	2	2	3		1	1	1	0	1	0	0	0	0	1	0		#NULL!	1	0	0	0	0	1	0		0	5		1	1	1	2	#NULL!	#NULL!	#NULL!	#NULL!	#NULL!	#NULL!	#NULL!		#NULL!	0	0	0	0	0
4	156	1	58	4	1	1		1	2	2	0	1	0	1	0	0	0	0		#NULL!	2	0	0	0	1	1	0		0	4		1	1	1	2	#NULL!	#NULL!	#NULL!	#NULL!	#NULL!	#NULL!	#NULL!		#NULL!	0	0	0	0	0
3	104	1	72	2	2	2		2	2	9	9	1	0	0	0	0	0	1	military/VA	1	1	1	0	1	1	0	0		0	1		1	1	1	2	#NULL!	#NULL!	#NULL!	#NULL!	#NULL!	#NULL!	#NULL!		#NULL!	0	1	0	0	0
4	198	1	71	4	1	2		2	1	2	0	1	0	0	1	1	0	0		#NULL!	1	1	0	0	0	1	0		0	1		1	4	2	1	0	1	1	0	0	0	0		#NULL!	0	1	0	1	1
4	219	1	85	5	1	1		1	1	2	0	1	0	0	1	1	0	0		#NULL!	1	0	0	0	0	1	0		0	5		1	1	1	2	#NULL!	#NULL!	#NULL!	#NULL!	#NULL!	#NULL!	#NULL!		#NULL!	0	0	0	0	0
4	222	1	77	2	2	2		2	1	2	0	1	0	0	1	1	0	0		#NULL!	1	1	0	1	1	1	0		0	5		1	3	2	2	#NULL!	#NULL!	#NULL!	#NULL!	#NULL!	#NULL!	#NULL!		#NULL!	0	0	0	1	0
4	244	1	62	2	2	2		2	2	2	0	1	0	0	1	1	0	0		#NULL!	1	1	0	1	1	1	0		0	4		1	1	1	1	0	0	0	0	0	1	0	Appointments were not available, very long wit times	1	0	0	0	0	1
1	1	2	71	5	1	1		1	1	2	0	1	1	1	1	0	0	0		#NULL!	1	0	1	0	1	1	0		0	5		1	1	1	2	#NULL!	#NULL!	#NULL!	#NULL!	#NULL!	#NULL!	#NULL!		#NULL!	0	0	0	0	0
4	229	1	43	4	1	1		1	1	1	0	1	1	0	0	0	0	0		#NULL!	2	1	0	1	0	1	0		0	5		1	2	1	2	#NULL!	#NULL!	#NULL!	#NULL!	#NULL!	#NULL!	#NULL!		#NULL!	0	0	0	0	0
4	208	1	77	4	1	3		1	1	2	0	1	0	0	1	0	1	0		#NULL!	1	1	0	1	0	1	0		0	3		1	2	1	2	#NULL!	#NULL!	#NULL!	#NULL!	#NULL!	#NULL!	#NULL!		#NULL!	0	0	0	0	0
3	51	1	82	5	1	3		1	1	2	0	1	0	0	1	1	0	0	Humana	#NULL!	1	1	0	0	0	0	0		0	1		1	1	1	2	#NULL!	#NULL!	#NULL!	#NULL!	#NULL!	#NULL!	#NULL!		#NULL!	0	1	0	0	0
4	164	1	63	1	1	1		1	2	1	0	1	0	0	1	0	1	0		#NULL!	1	1	0	0	0	1	0		0	5		1	2	1	2	#NULL!	#NULL!	#NULL!	#NULL!	#NULL!	#NULL!	#NULL!		#NULL!	0	0	0	0	0
1	20	1	59	2	2	2		2	1	3	1	1	1	0	0	0	0	0		#NULL!	2	0	0	1	0	1	0		0	3		1	1	1	2	#NULL!	#NULL!	#NULL!	#NULL!	#NULL!	#NULL!	#NULL!		#NULL!	0	0	0	0	0
4	236	1	60	2	2	3		1	2	2	0	1	1	0	0	0	0	0		#NULL!	2	0	0	1	0	1	0		0	3		1	1	1	1	0	0	0	0	0	1	0	Appointments were not available for 3-6 months and I feel more sick now	1	0	0	0	0	1
4	200	1	89	5	1	2		2	1	2	0	1	0	0	1	1	0	0		#NULL!	1	1	0	0	1	1	0		0	1		1	1	1	2	#NULL!	#NULL!	#NULL!	#NULL!	#NULL!	#NULL!	#NULL!		#NULL!	0	1	0	0	0
2	38	1	51	1	1	1		1	2	2	0	2	9	9	9	9	9	9		#NULL!	9	0	0	0	0	0	0		1	9		2	4	2	1	1	0	0	0	0	0	0		#NULL!	1	#NULL!	1	1	1
2	007a	2	38	1	1	1		1	1	1	0	1	0	0	0	0	1	0		#NULL!	1	1	0	1	0	0	0		0	3		2	4	2	2	#NULL!	#NULL!	#NULL!	#NULL!	#NULL!	#NULL!	#NULL!		#NULL!	0	0	1	1	0
3	53	1	88	2	2	3		1	1	2	0	1	0	0	1	1	0	0	Blue Cross	#NULL!	1	1	0	1	0	1	0		0	5		1	1	1	2	#NULL!	#NULL!	#NULL!	#NULL!	#NULL!	#NULL!	#NULL!		#NULL!	0	0	0	0	0
4	223	1	74	2	2	3		1	1	2	0	1	0	0	1	1	0	0		#NULL!	1	1	0	0	0	1	0		0	5		1	1	1	1	0	0	0	0	0	1	0	Appointments were not available	1	0	0	0	0	1
3	99	2	68	1	1	1		1	1	1	0	1	0	0	1	0	0	0		#NULL!	1	0	0	0	0	1	0		0	5		1	1	1	2	#NULL!	#NULL!	#NULL!	#NULL!	#NULL!	#NULL!	#NULL!		#NULL!	0	0	0	0	0
5	187	1	79	2	2	3		1	2	2	0	1	0	0	1	1	0	0		#NULL!	1	1	0	0	0	1	0		0	5		1	1	1	2	#NULL!	#NULL!	#NULL!	#NULL!	#NULL!	#NULL!	#NULL!		#NULL!	0	0	0	0	0
2	113	1	78	2	2	2		2	1	2	0	1	0	0	1	1	0	0		#NULL!	1	1	0	1	0	1	0		0	5		1	1	1	2	#NULL!	#NULL!	#NULL!	#NULL!	#NULL!	#NULL!	#NULL!		#NULL!	0	0	0	0	0
4	250	1	61	2	2	2		2	1	2	0	1	0	0	1	0	0	0		#NULL!	1	1	0	1	0	1	0		0	5		1	1	1	2	#NULL!	#NULL!	#NULL!	#NULL!	#NULL!	#NULL!	#NULL!		#NULL!	0	0	0	0	0
3	107	1	78	2	2	1		1	2	2	0	1	0	0	1	1	0	0		#NULL!	1	1	0	0	0	1	0		0	5		1	1	1	1	0	0	0	0	0	0	1		#NULL!	0	0	0	0	1
4	166	2	69	4	1	1		1	1	2	0	1	1	0	1	1	0	0		#NULL!	1	0	0	1	1	1	0		0	5		1	1	1	2	#NULL!	#NULL!	#NULL!	#NULL!	#NULL!	#NULL!	#NULL!		#NULL!	0	0	0	0	0
3	69	1	49	2	2	2		2	2	2	0	1	0	0	1	0	0	0		#NULL!	1	1	0	1	1	0	0		0	1		1	1	1	2	#NULL!	#NULL!	#NULL!	#NULL!	#NULL!	#NULL!	#NULL!		#NULL!	0	1	0	0	0
4	129	2	41	3	2	1		1	1	1	0	1	1	0	0	0	0	0		#NULL!	2	1	0	1	0	1	0		0	5		1	1	1	2	#NULL!	#NULL!	#NULL!	#NULL!	#NULL!	#NULL!	#NULL!		#NULL!	0	0	0	0	0
4	215	1	45	4	1	2		2	2	2	0	2	9	9	9	9	9	9		#NULL!	9	0	0	0	0	0	0		1	9		2	5	2	1	1	0	1	0	0	0	0		#NULL!	1	#NULL!	1	1	1
4	132	1	79	2	2	1		1	2	2	0	1	0	0	1	1	0	0		#NULL!	1	0	0	0	1	1	0		0	4		1	1	1	2	#NULL!	#NULL!	#NULL!	#NULL!	#NULL!	#NULL!	#NULL!		#NULL!	0	0	0	0	0
5	157	1	29	1	1	2		2	1	2	0	1	0	0	0	0	1	0		#NULL!	1	1	0	0	0	1	0		0	5		2	1	1	2	#NULL!	#NULL!	#NULL!	#NULL!	#NULL!	#NULL!	#NULL!		#NULL!	0	0	1	0	0
3	59	1	34	1	1	3		1	2	2	0	1	0	0	0	0	0	1	BadgerCare	6	1	1	0	1	0	0	0		0	1		2	1	1	1	0	0	0	0	0	0	1		#NULL!	0	1	1	0	1
4	184	1	45	4	1	3		1	2	2	0	1	1	0	0	0	0	0		#NULL!	2	0	0	1	0	1	0		0	5		1	2	1	2	#NULL!	#NULL!	#NULL!	#NULL!	#NULL!	#NULL!	#NULL!		#NULL!	0	0	0	0	0
4	201	1	68	2	2	3		1	2	2	0	1	0	0	1	1	0	0		#NULL!	1	1	0	0	0	1	0		0	5		1	1	1	2	#NULL!	#NULL!	#NULL!	#NULL!	#NULL!	#NULL!	#NULL!		#NULL!	0	0	0	0	0
3	75	1	53	4	1	3		1	1	2	0	1	0	0	0	0	1	0	BlueCare, TennCare Select, BlueCross BlueShield	#NULL!	1	1	0	0	0	1	0		0	1		2	1	1	1	0	1	0	0	0	0	0		#NULL!	0	1	1	0	1
2	006a	2	74	2	2	2		2	1	2	0	1	0	0	1	1	0	0		#NULL!	1	1	0	0	0	1	0		0	5		1	1	1	2	#NULL!	#NULL!	#NULL!	#NULL!	#NULL!	#NULL!	#NULL!		#NULL!	0	0	0	0	0
4	224	1	38	2	2	2		2	1	2	0	1	1	0	0	0	0	0		#NULL!	2	0	0	0	1	1	0		0	5		1	1	1	2	#NULL!	#NULL!	#NULL!	#NULL!	#NULL!	#NULL!	#NULL!		#NULL!	0	0	0	0	0
3	108	1	78	2	2	2		2	2	2	0	1	0	0	1	1	0	0	AARP supplement	#NULL!	1	1	0	0	0	1	0		0	5		1	1	1	2	#NULL!	#NULL!	#NULL!	#NULL!	#NULL!	#NULL!	#NULL!		#NULL!	0	0	0	0	0
5	133	1	66	2	2	1		1	1	2	0	1	0	0	1	1	0	0		#NULL!	1	0	0	1	0	1	0		0	5		1	1	1	1	0	0	0	0	0	1	0	Only NP was available, patient wanted to see the MD	3	0	0	0	0	1
4	146	1	82	5	1	3		1	1	2	0	1	0	0	1	0	0	0		#NULL!	1	0	0	0	0	1	0		0	5		1	1	1	2	#NULL!	#NULL!	#NULL!	#NULL!	#NULL!	#NULL!	#NULL!		#NULL!	0	0	0	0	0
3	64	1	61	2	2	2		2	1	2	0	1	1	0	0	0	0	0	Blue Cross Blue Shield	#NULL!	2	0	0	0	0	1	0		0	5		1	1	1	1	0	0	0	0	0	1	0	covid, would not let us	4	0	0	0	0	1
5	174	2	31	1	1	3		1	1	1	0	1	0	0	0	0	0	1	Marketplace	4	1	1	0	1	0	1	0		0	5		1	1	1	1	1	0	0	0	0	0	0		#NULL!	0	0	0	0	1
5	182	1	74	2	2	2		2	1	2	0	1	0	0	1	1	0	0		#NULL!	1	0	0	1	1	1	0		0	5		1	1	1	2	#NULL!	#NULL!	#NULL!	#NULL!	#NULL!	#NULL!	#NULL!		#NULL!	0	0	0	0	0
3	73	1	32	1	1	3		1	1	2	0	2	9	9	9	9	9	9		#NULL!	9	0	0	0	0	0	0		1	9		2	4	2	1	1	0	0	0	0	1	0	no health insurance	99	1	#NULL!	1	1	1
2	32	1	37	1	1	1		1	1	2	0	1	0	0	0	0	1	0		#NULL!	1	1	1	1	0	0	0		0	3		2	4	2	2	#NULL!	#NULL!	#NULL!	#NULL!	#NULL!	#NULL!	#NULL!		#NULL!	0	0	1	1	0
4	191	1	71	5	1	2		2	1	2	0	1	0	0	1	0	1	0		#NULL!	1	1	0	1	0	1	0		0	5		1	1	1	2	#NULL!	#NULL!	#NULL!	#NULL!	#NULL!	#NULL!	#NULL!		#NULL!	0	0	0	0	0
4	251	1	39	2	2	3		1	2	2	0	1	1	0	0	0	0	0		#NULL!	2	0	0	1	0	1	0		0	5		1	2	1	2	#NULL!	#NULL!	#NULL!	#NULL!	#NULL!	#NULL!	#NULL!		#NULL!	0	0	0	0	0
3	39	1	40	1	1	2		2	2	2	0	2	9	9	9	9	9	9		#NULL!	9	1	0	0	0	0	0		0	1		1	4	2	2	#NULL!	#NULL!	#NULL!	#NULL!	#NULL!	#NULL!	#NULL!		#NULL!	1	1	0	1	0
1	25	2	28	2	2	1		1	1	2	0	1	1	0	0	0	0	0		#NULL!	2	0	0	1	0	1	0		0	3		1	2	1	2	#NULL!	#NULL!	#NULL!	#NULL!	#NULL!	#NULL!	#NULL!		#NULL!	0	0	0	0	0
5	140	1	72	5	1	3		1	1	2	0	1	0	0	1	1	0	0		#NULL!	1	0	0	1	0	1	0		0	3		1	1	1	2	#NULL!	#NULL!	#NULL!	#NULL!	#NULL!	#NULL!	#NULL!		#NULL!	0	0	0	0	0
4	142	1	40	3	2	2		2	1	2	0	1	1	0	0	0	0	0		#NULL!	2	0	0	1	0	1	0		0	5		1	1	1	2	#NULL!	#NULL!	#NULL!	#NULL!	#NULL!	#NULL!	#NULL!		#NULL!	0	0	0	0	0
3	28	1	75	2	2	3		1	1	2	0	1	0	0	1	1	0	0	Blue Cross Blue Shield	#NULL!	1	0	0	0	0	1	0		0	5		1	1	1	2	#NULL!	#NULL!	#NULL!	#NULL!	#NULL!	#NULL!	#NULL!		#NULL!	0	0	0	0	0
5	171	2	71	2	2	1		1	1	2	0	1	0	0	1	1	0	0		#NULL!	1	0	1	1	0	1	0		0	5		1	1	1	2	#NULL!	#NULL!	#NULL!	#NULL!	#NULL!	#NULL!	#NULL!		#NULL!	0	0	0	0	0
4	148	1	45	2	2	2		2	2	2	0	1	1	1	0	0	0	0		#NULL!	2	0	0	0	0	1	0		0	5		1	2	1	2	#NULL!	#NULL!	#NULL!	#NULL!	#NULL!	#NULL!	#NULL!		#NULL!	0	0	0	0	0
3	96	2	67	2	2	1		1	2	2	0	1	0	0	1	1	0	0		#NULL!	1	1	0	0	0	1	0		0	5		1	1	1	2	#NULL!	#NULL!	#NULL!	#NULL!	#NULL!	#NULL!	#NULL!		#NULL!	0	0	0	0	0
5	170	2	42	2	2	2		2	2	2	0	1	1	0	0	0	0	0		#NULL!	2	0	0	1	0	1	0		0	3		2	1	1	2	#NULL!	#NULL!	#NULL!	#NULL!	#NULL!	#NULL!	#NULL!		#NULL!	0	0	1	0	0
4	158	2	51	2	2	2		2	1	2	0	1	1	0	0	0	0	0		#NULL!	2	1	0	1	0	1	0		0	5		1	1	1	2	#NULL!	#NULL!	#NULL!	#NULL!	#NULL!	#NULL!	#NULL!		#NULL!	0	0	0	0	0
4	199	1	80	2	2	3		1	2	2	0	1	0	0	0	0	1	0		#NULL!	1	1	1	1	0	1	0		0	5		1	3	2	2	#NULL!	#NULL!	#NULL!	#NULL!	#NULL!	#NULL!	#NULL!		#NULL!	0	0	0	1	0
5	180	1	66	2	2	3		1	2	2	0	1	1	0	1	0	0	0		#NULL!	1	1	0	1	0	1	0		0	5		1	1	1	2	#NULL!	#NULL!	#NULL!	#NULL!	#NULL!	#NULL!	#NULL!		#NULL!	0	0	0	0	0
4	234	1	42	2	2	3		1	2	2	0	1	1	0	0	0	0	0		#NULL!	2	1	0	1	0	1	0		0	3		1	1	1	1	0	0	0	1	0	1	0	Appointments were not available for a tme that would work for me	1	0	0	0	0	1
4	169	2	72	1	1	3		1	1	2	0	1	0	0	1	1	0	0		#NULL!	1	0	0	1	0	1	0		0	5		1	1	1	2	#NULL!	#NULL!	#NULL!	#NULL!	#NULL!	#NULL!	#NULL!		#NULL!	0	0	0	0	0
2	112	1	56	3	2	3		1	2	2	0	1	1	0	0	0	0	0		#NULL!	2	0	0	1	0	1	0		0	5		1	1	1	2	#NULL!	#NULL!	#NULL!	#NULL!	#NULL!	#NULL!	#NULL!		#NULL!	0	0	0	0	0
2	005a	2	82	2	2	2		2	1	2	0	1	0	0	1	1	0	0		#NULL!	1	0	0	0	1	1	0		0	5		1	1	1	2	#NULL!	#NULL!	#NULL!	#NULL!	#NULL!	#NULL!	#NULL!		#NULL!	0	0	0	0	0
4	167	2	46	2	2	2		2	2	2	0	1	1	0	0	0	0	0		#NULL!	2	0	0	0	0	1	0		0	5		1	1	1	2	#NULL!	#NULL!	#NULL!	#NULL!	#NULL!	#NULL!	#NULL!		#NULL!	0	0	0	0	0
3	74	1	36	1	1	1		1	2	2	0	2	9	9	9	9	9	9		#NULL!	9	1	0	0	0	0	0		0	1		2	4	2	1	1	0	0	0	0	1	0	no insurance	99	1	1	1	1	1
1	22	2	52	1	1	2		2	1	1	0	1	99	99	99	99	99	99		#NULL!	99	1	0	0	0	0	0		0	1		1	4	2	1	0	1	0	0	0	0	0		#NULL!	0	1	0	1	1
4	252	1	46	4	1	1		1	2	3	0	1	0	0	0	0	1	0		#NULL!	1	1	0	0	0	0	0		0	1		1	1	1	2	#NULL!	#NULL!	#NULL!	#NULL!	#NULL!	#NULL!	#NULL!		#NULL!	0	1	0	0	0
1	21	2	42	2	2	1		1	1	2	0	1	0	0	0	0	1	0	Amerigroup	#NULL!	1	1	0	0	0	1	0		0	5		1	1	1	2	#NULL!	#NULL!	#NULL!	#NULL!	#NULL!	#NULL!	#NULL!		#NULL!	0	0	0	0	0
5	176	2	68	2	2	1		1	2	3	1	1	1	0	0	0	0	0		#NULL!	2	1	0	1	1	1	0		0	5		1	1	1	2	#NULL!	#NULL!	#NULL!	#NULL!	#NULL!	#NULL!	#NULL!		#NULL!	0	0	0	0	0
2	110	2	32	1	1	1		1	2	2	0	1	1	0	0	0	0	0		#NULL!	2	0	0	0	0	1	0		0	5		1	1	1	2	#NULL!	#NULL!	#NULL!	#NULL!	#NULL!	#NULL!	#NULL!		#NULL!	0	0	0	0	0
3	68	1	41	2	2	2		2	2	2	0	1	1	0	0	0	0	1	Cigna	#NULL!	2	1	0	1	0	1	0		0	5		1	1	1	2	#NULL!	#NULL!	#NULL!	#NULL!	#NULL!	#NULL!	#NULL!		#NULL!	0	0	0	0	0
4	225	1	45	3	2	2		2	2	1	0	2	9	9	9	9	9	9		#NULL!	9	0	0	0	0	0	0		1	9		2	5	2	1	1	0	0	0	0	1	0	Lack of insurance	99	1	#NULL!	1	1	1
2	52	1	82	5	1	1		1	1	2	0	1	0	0	1	1	0	0		#NULL!	1	1	0	0	0	1	0		0	5		1	1	1	2	#NULL!	#NULL!	#NULL!	#NULL!	#NULL!	#NULL!	#NULL!		#NULL!	0	0	0	0	0
4	183	1	45	3	2	2		2	2	2	0	1	1	0	0	0	0	0		#NULL!	2	1	0	1	1	1	0		0	5		1	1	1	2	#NULL!	#NULL!	#NULL!	#NULL!	#NULL!	#NULL!	#NULL!		#NULL!	0	0	0	0	0
2	70	1	48	1	1	1		1	1	2	0	1	1	0	0	0	0	0		#NULL!	2	1	0	0	0	1	0		0	5		1	2	1	2	#NULL!	#NULL!	#NULL!	#NULL!	#NULL!	#NULL!	#NULL!		#NULL!	0	0	0	0	0
5	173	2	67	2	2	3		1	1	2	0	1	0	0	1	1	0	0		#NULL!	1	0	0	1	0	1	0		0	5		1	1	1	2	#NULL!	#NULL!	#NULL!	#NULL!	#NULL!	#NULL!	#NULL!		#NULL!	0	0	0	0	0
4	217	1	64	2	2	1		1	2	1	0	1	0	0	1	1	0	0		#NULL!	1	1	0	0	0	1	0		0	5		1	1	1	2	#NULL!	#NULL!	#NULL!	#NULL!	#NULL!	#NULL!	#NULL!		#NULL!	0	0	0	0	0
4	177	1	91	2	2	2		2	2	2	0	1	0	0	1	1	0	0		#NULL!	1	1	0	0	0	1	0		0	5		1	1	1	2	#NULL!	#NULL!	#NULL!	#NULL!	#NULL!	#NULL!	#NULL!		#NULL!	0	0	0	0	0
1	17	1	91	2	2	1		1	2	2	0	1	1	0	1	1	0	0		#NULL!	1	1	0	0	0	0	0		0	1		1	2	1	2	#NULL!	#NULL!	#NULL!	#NULL!	#NULL!	#NULL!	#NULL!		#NULL!	0	1	0	0	0
3	67	1	63	1	1	2		2	2	2	0	1	0	0	1	1	0	0	Blue Cross Blue Shield	#NULL!	1	1	0	0	0	0	0		0	5		1	1	1	2	#NULL!	#NULL!	#NULL!	#NULL!	#NULL!	#NULL!	#NULL!		#NULL!	0	0	0	0	0
3	55	1	32	1	1	1		1	1	2	0	1	0	1	0	0	1	0	United healthcare. TennCare	#NULL!	1	1	0	1	0	1	0		0	5		1	1	1	2	#NULL!	#NULL!	#NULL!	#NULL!	#NULL!	#NULL!	#NULL!		#NULL!	0	0	0	0	0
4	211	1	70	4	1	1		1	2	1	0	1	0	0	1	0	0	0		#NULL!	1	1	0	0	0	1	0		0	5		1	2	1	1	0	0	0	0	0	1	0	Appointments were not available due to COVID-19	1	0	0	0	0	1
5	178	1	74	2	2	1		1	2	2	0	1	0	0	1	1	0	0		#NULL!	1	1	0	0	0	1	0		0	5		1	1	1	2	#NULL!	#NULL!	#NULL!	#NULL!	#NULL!	#NULL!	#NULL!		#NULL!	0	0	0	0	0
5	131	2	70	2	2	2		2	1	2	0	1	0	0	1	1	0	0		#NULL!	1	0	0	0	0	1	0		0	5		1	1	1	2	#NULL!	#NULL!	#NULL!	#NULL!	#NULL!	#NULL!	#NULL!		#NULL!	0	0	0	0	0
5	135	1	47	1	1	1		1	2	2	0	1	1	0	0	0	0	0		#NULL!	2	0	0	0	0	0	0		1	9		1	5	2	9	#NULL!	#NULL!	#NULL!	#NULL!	#NULL!	#NULL!	#NULL!		#NULL!	0	#NULL!	0	1	#NULL!
4	134	1	18	1	1	1		1	2	1	0	1	1	0	0	0	0	0		#NULL!	2	0	0	0	0	1	0		0	5		1	1	1	2	#NULL!	#NULL!	#NULL!	#NULL!	#NULL!	#NULL!	#NULL!		#NULL!	0	0	0	0	0
3	58	1	66	2	2	1		1	2	2	0	1	1	0	0	0	0	0	Blue Cross Blue Shield	#NULL!	2	1	0	1	0	1	0		0	5		1	1	1	1	0	0	1	0	0	1	0	doctor's office would not see me	1	0	0	0	0	1
[truncated: 285 more columns]
